# Supplementary material for: CAMR: cross-aligned multimodal representation learning for cancer survival prediction
Source: Bioinformatics. 2023 Jan 13;39(1):btad025. doi: 10.1093/bioinformatics/btad025 (PMC9857974; doi:10.1093/bioinformatics/btad025)
Supplement: btad025_Supplementary_Data [file btad025_supplementary_data.zip]

Archive with 3 entries (2 files):
- btad025_Supplementary_Data/
- btad025_Supplementary_Data/supplementary_final.docx
- btad025_Supplementary_Data/supplementary_final.pdf
